# Supplementary material for: Re-examining the association between the age of learning one is autistic and adult outcomes
Source: Autism. 2023 Jun 14;28(2):433–48. doi: 10.1177/13623613231173056 (PMC10851640; doi:10.1177/13623613231173056)
Supplement: sj-csv-2-aut-10.1177_13623613231173056 – for Re-examining the association between the age of learning one is autistic and adult outcomes [file sj-csv-2-aut-10.1177_13623613231173056.csv]

age_learned	age_diagnosed	age_discrepancy	current_age	sex	gender	gender_binarised	ethnicity	relationship	living	education	employment	adjusted_income	mental_health	raads_1	raads_2	raads_3	raads_4	raads_5	raads_6_recoded	raads_7	raads_8	raads_9	raads_10	raads_11	raads_12	raads_13	raads_14	raads_total	asqol_1	asqol_2	asqol_3	asqol_4	asqol_5	asqol_6_recoded	asqol_7_recoded	asqol_8_recoded	asqol_9	asqol_total	whoqol_global	whoqol_2	whoqol_3_recoded	whoqol_4_recoded	whoqol_5	whoqol_6	whoqol_7	whoqol_8	whoqol_9	whoqol_10	whoqol_11
5	5	0	23	1	1	1	0	0	0	4	0	2500.166667	0	1	0	3	1	1	1	0	0	3	0	3	0	0	3	16	2	2	3	3	3	3	3	3	3	25	3	3	4	5	2	2	3	3	2	3	3
46	46	0	48	0	0	0	0	0	1	3	0	12500.5	0	0	0	2	0	0	3	0	2	0	0	0	3	0	0	10	1	1	5	1	1	1	5	2	3	20	5	2	5	4	5	5	5	5	5	5	5
27	27	0	33	1	1	1	0	1	1	2	1	13571.57143	1	3	0	3	3	3	3	1	3	3	0	3	3	3	3	34	4	4	5	3	4	5	4	3	3	35	4	4	4	5	3	2	3	4	3	4	4
13	15	2	31	1	1	1	0	0	0	2	0	4166.833333	1	3	0	3	3	3	3	3	3	3	2	0	3	3	3	35	2	4	1	2	2	1	3	2	3	20	2	3	5	4	1	1	3	2	2	2	1
53	59	6	61	0	0	0	1	0	1	7	1	32500.5	1	3	3	3	3	3	3	3	1	3	3	3	2	3	3	39	2	5	3	3	4	4	3	2	4	30	4	4	4	3	4	4	3	4	4	4	4
8	6	-2	25	1	1	1	0	1	1	3	1	17500.5	1	3	0	0	0	0	1	3	2	2	1	2	1	1	1	17	5	5	2	4	5	3	4	5	5	38	4	3	4	5	3	3	2	2	2	1	1
20	20	0	24	0	3	0	0	1	0	3	0	4166.833333	1	3	3	3	3	3	1	3	3	3	3	3	3	3	3	40	2	4	1	3	4	2	2	2	4	24	3	2	3	3	2	2	2	2	3	1	2
36	47	11	51	1	1	1	0	1	1	6	1	11875.125	0	3	3	3	3	3	0	3	3	3	3	3	3	3	3	39	4	5	4	5	3	2	1	1	5	30	3	2	3	2	3	2	2	3	3	1	4
40	40	0	48	0	0	0	0	0	1	6	1	22500.5	1	3	3	3	3	3	3	3	3	3	3	3	3	3	3	42	2	2	2	2	2	3	3	3	4	23	3	3	4	4	2	2	3	3	3	2	1
15	15	0	19	0	0	0	0	0	0	3	0	22500.5	1	3	3	3	3	3	1	2	3	3	3	3	3	3	3	39	4	4	3	3	2	3	3	3	4	29	4	4	4	4	4	4	4	4	3	4	3
33	34	1	36	0	0	0	0	1	1	6	1	26250.25	1	3	2	3	3	3	3	2	2	3	2	2	3	3	3	37	3	3	1	3	2	2	3	3	4	24	4	4	3	5	3	3	3	3	3	4	2
26	42	16	47	0	0	0	0	1	1	6	1	5500.1	1	1	3	3	3	3	1	3	3	3	3	3	3	3	3	38	1	1	1	2	3	2	2	2	3	17	4	3	3	2	3	3	2	2	3	1	2
6	6	0	28	1	1	1	0	0	0	6	0	8750.25	1	1	3	3	3	3	2	1	1	3	1	3	3	1	3	31	4	2	1	2	1	4	3	3	4	24	3	4	3	2	3	1	2	4	3	3	1
16	16	0	21	1	3	0	0	0	0	3	0	10833.5	1	3	1	3	3	1	3	3	3	1	3	1	3	1	3	32	4	5	3	3	4	3	4	3	5	34	4	4	5	4	4	3	2	3	3	3	3
24	24	0	30	1	1	1	0	1	1	3	1	11250.25	1	3	3	3	3	3	1	1	3	1	1	1	3	3	3	32	3	4	1	2	2	3	3	3	5	26	3	1	4	5	3	2	4	4	5	3	1
15	13	-2	50	0	0	0	0	1	1	0	0	3000.2	1	2	2	2	2	3	1	3	3	2	1	2	2	2	3	30	4	4	2	4	4	3	2	2	2	27	3	3	4	4	2	3	2	3	3	2	1
30	36	6	37	1	1	1	0	1	1	6	1	16250.25	1	3	1	3	3	3	1	3	3	3	0	3	3	3	3	35	5	4	1	2	3	1	4	2	2	24	2	1	4	4	1	1	2	2	1	1	1
30	30	0	36	1	1	1	0	1	1	7	0	16250.25	0	1	0	1	1	1	0	3	1	0	3	3	1	2	0	17	5	5	4	5	5	4	4	4	3	39	4	4	5	5	3	4	5	5	5	4	5
10	10	0	20	0	0	0	0	0	0	2	0	6875.125	1	1	3	0	3	1	1	3	1	1	1	3	3	0	3	24	5	4	5	5	1	4	3	3	5	35	4	4	3	4	3	3	4	4	4	4	2
13	45	32	51	1	1	1	0	0	1	6	0	17500.5	1	3	0	3	3	3	1	3	3	3	0	3	0	3	3	31	5	2	3	4	2	3	3	4	4	30	2	2	4	2	3	2	4	4	3	2	1
11	21	10	57	1	1	1	0	1	1	5	1	15000.14286	1	1	3	3	3	3	3	3	3	3	1	3	3	1	3	36	3	2	1	2	2	3	2	2	4	21	3	3	4	4	1	1	3	2	2	2	2
23	23	0	28	1	1	1	0	1	0	6	1	17500.16667	1	2	0	3	3	2	1	3	0	3	3	3	3	3	3	32	3	4	2	2	4	2	4	3	4	28	3	4	4	4	3	2	2	3	2	1	2
44	47	3	50	0	0	0	0	1	1	3	1	11250.25	1	3	3	3	3	3	3	2	3	3	3	3	3	0	3	38	3	2	1	4	4	2	1	2	3	22	3	2	3	3	3	2	2	2	3	2	1
26	31	5	42	1	1	1	0	1	1	5	0	5833.5	1	3	3	3	3	3	3	3	3	3	3	3	3	3	3	42	2	2	1	2	1	1	1	2	4	16	3	3	5	3	2	2	2	3	2	2	2
14	14	0	27	1	1	1	0	0	0	2	0	2500.166667	0	1	0	3	1	3	3	0	1	0	0	0	3	3	3	21	5	4	4	5	4	5	3	2	3	35	4	4	5	5	4	3	4	5	5	5	4
11	11	0	22	0	3	0	0	0	1	5	0	1250	1	1	3	1	3	3	1	2	1	1	3	1	1	3	3	27	4	4	1	4	5	4	2	4	5	33	4	3	4	5	3	3	3	4	3	3	2
15	18	3	33	0	0	0	0	0	0	7	0	12500.16667	1	0	0	3	1	1	0	0	0	0	1	0	0	0	1	7	5	4	2	5	4	4	4	4	1	33	2	2	4	5	2	2	4	4	4	3	2
11	6	-5	21	1	1	1	0	0	0	2	0	7857.285714	1	3	3	1	3	3	3	1	1	3	1	3	3	3	1	32	1	5	5	3	4	3	3	2	4	30	4	5	5	5	4	4	5	5	5	4	5
8	5	-3	23	1	1	1	0	0	1	7	1	26250.25	0	3	1	0	3	2	1	3	1	2	3	3	2	1	1	26	4	3	2	2	3	2	3	3	4	26	3	2	5	4	2	2	3	4	1	3	3
19	19	0	21	1	1	1	0	0	0	3	0	13750.25	1	1	3	3	2	0	0	1	0	0	3	3	3	3	3	25	4	5	1	3	5	3	1	1	5	28	5	1	5	3	3	2	2	1	5	5	5
16	23	7	37	0	0	0	0	0	1	5	1	12500.5	0	3	3	3	3	3	3	2	3	3	2	3	3	3	3	40	4	2	3	3	3	3	1	3	5	27	4	4	4	3	4	4	4	4	3	3	4
19	10	-9	23	1	1	1	0	1	1	3	0	1500.1	1	3	0	3	1	3	3	3	3	3	0	3	3	3	1	32	4	4	1	1	1	1	3	2	5	22	2	1	4	5	2	1	2	5	4	3	1
18	18	0	21	1	1	1	0	0	0	2	0	6250.25	0	1	2	1	1	2	1	1	1	1	2	2	1	1	2	19	3	2	1	3	3	3	4	3	3	25	4	4	4	5	3	3	2	4	2	4	4
9	9	0	28	1	1	1	0	0	1	7	0	17500.5	1	3	3	3	3	3	1	3	3	1	1	1	1	3	3	32	1	1	1	1	1	2	3	1	1	12	1	2	2	2	2	1	3	2	2	2	2
43	50	7	52	0	0	0	0	0	1	7	0	7500.5	1	3	1	3	3	3	3	3	3	3	3	3	3	3	3	40	1	4	1	2	2	2	2	2	4	20	2	3	4	5	3	2	4	3	3	4	3
11	3	-8	22	0	0	0	1	0	0	5	0	7857.285714	0	3	0	3	3	3	3	3	3	3	3	3	3	3	1	37	4	3	4	3	2	4	2	3	5	30	4	4	1	4	4	4	3	4	4	4	4
16	14	-2	40	0	0	0	0	1	1	3	0	19000.2	0	3	2	3	3	3	1	1	3	3	0	3	3	3	0	31	4	4	3	4	4	2	3	4	4	32	4	3	3	3	4	4	4	4	4	3	3
30	31	1	34	0	0	0	0	1	1	6	0	11875.125	1	3	3	1	3	3	1	3	1	3	3	1	3	3	3	34	5	5	4	5	5	5	4	4	5	42	4	4	5	4	4	4	3	4	3	4	2
10	6	-4	33	1	1	1	0	1	1	2	0	11250.25	1	1	0	2	3	3	1	3	2	0	2	0	2	3	3	25	4	2	1	3	1	4	4	3	1	23	2	2	5	5	3	2	1	4	4	2	2
13	11	-2	22	1	1	1	0	1	1	3	1	6875.125	0	3	1	1	1	1	1	1	1	3	1	3	0	1	1	19	4	4	4	3	4	3	4	3	4	33	4	4	4	4	4	4	4	4	4	4	5
34	36	2	39	1	1	1	0	1	0	6	1	14166.83333	1	3	0	0	3	3	1	0	2	2	0	3	2	3	3	25	4	3	2	3	3	4	5	4	4	32	4	4	5	5	3	3	3	4	3	3	2
7	7	0	21	1	3	0	0	1	1	6	0	23750.25	1	1	1	3	1	1	1	3	1	3	3	3	1	3	1	26	5	4	3	5	5	3	2	2	4	33	4	4	5	5	3	5	2	4	3	3	3
10	38	28	43	1	1	1	1	1	1	6	0	11250.25	1	3	3	3	3	3	3	3	3	3	3	3	3	3	3	42	5	5	1	5	4	1	1	1	5	28	4	3	4	1	4	4	2	4	4	3	1
20	20	0	29	1	1	1	0	1	0	2	0	9166.833333	1	1	3	3	3	3	3	3	0	3	3	3	3	0	3	34	3	2	1	4	5	3	2	5	1	26	2	5	5	5	2	1	2	5	3	3	5
32	35	3	35	0	0	0	1	0	0	6	0	10833.5	1	3	3	3	3	3	3	3	3	3	3	3	3	3	3	42	2	4	2	2	3	2	3	2	4	24	3	2	2	3	2	2	2	3	2	1	2
6	6	0	22	1	1	1	0	1	0	2	0	3750.25	1	0	0	3	1	3	3	3	2	3	3	1	3	1	3	29	1	3	1	2	2	3	3	4	3	22	4	2	4	5	3	2	3	2	3	2	2
7	8	1	24	0	0	0	0	1	1	2	0	6250.25	1	1	1	1	0	0	0	3	0	0	3	1	3	0	3	16	4	4	4	4	4	3	3	2	3	31	3	4	4	5	3	3	3	1	3	3	2
24	29	5	44	1	1	1	0	0	0	6	0	11250.25	1	3	3	3	3	3	1	3	3	3	3	3	3	3	1	38	2	4	4	3	4	1	2	1	5	26	2	2	2	2	3	2	2	4	3	2	2
25	25	0	29	0	0	0	0	1	0	1	0	11250.25	0	3	3	3	3	3	3	2	3	3	3	3	3	3	3	41	5	1	3	4	2	4	2	3	5	29	3	2	2	5	5	3	3	5	4	2	2
21	21	0	24	0	0	0	0	0	0	6	1	6428.714286	1	3	3	3	3	1	3	3	3	3	0	0	3	0	3	31	4	4	5	4	5	3	4	4	5	38	3	2	5	3	1	1	3	4	4	2	2
19	32	13	42	1	1	1	1	1	1	6	1	9166.833333	1	3	1	3	3	3	3	2	3	3	2	3	2	3	2	36	3	2	2	3	2	1	2	1	3	19	2	1	3	2	2	1	3	2	4	2	3
28	28	0	33	0	0	0	0	1	1	4	1	23750.25	1	3	3	3	3	3	3	3	3	3	3	3	3	3	3	42	2	4	1	3	5	1	1	1	5	23	3	2	2	4	3	2	3	3	3	1	4
12	14	2	27	1	1	1	0	1	1	3	1	8750.25	1	3	3	1	3	3	1	3	2	1	3	3	3	3	1	33	4	5	2	1	4	1	3	1	5	26	4	4	5	4	3	1	3	2	4	2	4
10	10	0	27	0	0	0	0	1	1	7	1	3750.25	1	3	0	3	3	3	3	3	3	3	3	3	3	0	3	36	3	4	2	5	2	2	3	1	4	26	4	5	5	5	3	2	3	5	3	5	4
6	6	0	36	1	1	1	0	1	1	6	1	29000.2	1	3	0	1	3	3	2	3	0	3	0	3	3	3	3	30	4	3	5	4	2	5	5	5	4	37	4	3	5	5	4	4	2	4	4	4	2
5	5	0	23	0	0	0	0	0	1	7	1	22500.5	0	1	1	0	0	0	0	0	0	0	0	0	3	0	2	7	4	3	2	3	4	5	4	4	2	31	4	4	5	5	3	3	2	4	4	3	3
7	7	0	24	1	1	1	0	1	1	3	1	11000.2	0	1	0	3	3	1	1	0	0	0	0	0	0	0	3	12	1	5	3	3	2	5	5	5	4	33	4	2	5	5	3	2	4	4	3	3	3
12	14	2	32	0	0	0	0	1	0	5	0	6428.714286	1	1	3	2	2	3	3	3	2	0	0	0	1	2	2	24	4	4	3	4	4	4	4	3	5	35	5	4	3	3	4	4	3	4	4	2	4
12	12	0	26	1	1	1	0	0	0	2	0	3750.25	0	1	2	1	1	1	1	3	3	2	2	1	1	2	2	23	2	2	4	4	3	3	2	3	2	25	4	4	4	4	4	4	4	4	4	3	4
20	20	0	20	0	0	0	0	0	0	3	1	20625.125	1	0	3	2	3	3	3	3	3	3	0	0	3	0	3	29	4	2	2	4	1	4	4	3	2	26	3	4	5	5	1	1	2	4	4	3	2
21	23	2	32	0	0	0	0	1	0	3	0	12500.5	1	1	3	3	1	3	0	3	1	3	3	1	3	3	3	31	4	5	2	4	5	2	1	2	4	29	4	2	2	3	3	1	2	4	5	2	3
21	24	3	25	0	0	0	0	0	0	6	1	17500.16667	1	1	3	1	3	3	1	3	3	3	3	3	3	3	3	36	5	3	5	5	2	4	2	1	5	32	4	4	5	5	3	2	2	5	5	3	4
34	35	1	37	1	1	1	0	1	1	7	1	26250.25	0	3	3	3	3	3	0	3	3	1	1	3	3	3	3	35	4	3	4	4	3	4	3	3	3	31	4	4	4	5	3	2	3	4	4	4	3
12	13	1	20	0	0	0	0	0	0	3	1	18125.125	1	1	3	1	1	3	0	3	1	3	3	1	0	0	3	23	4	3	4	4	3	4	3	3	4	32	4	3	4	3	4	3	1	3	3	4	1
45	51	6	54	0	0	0	0	1	1	7	1	7857.285714	1	3	0	3	3	3	3	3	3	3	3	3	3	3	3	39	2	2	4	2	1	2	2	2	1	18	3	2	5	3	2	2	5	4	4	1	1
29	29	0	32	0	0	0	0	0	0	6	1	8750.25	1	1	3	3	3	3	1	3	3	3	3	3	3	1	3	36	5	4	4	5	2	3	3	1	3	30	4	4	5	5	3	2	3	5	4	2	2
25	31	6	36	0	0	0	0	0	1	5	0	8750.25	1	3	3	3	3	3	3	3	3	3	0	3	3	3	3	39	2	3	1	2	3	3	3	3	4	24	4	4	5	5	3	3	3	4	3	3	4
8	13	5	35	0	0	0	0	1	1	6	1	19166.83333	0	3	3	3	3	3	3	3	3	3	1	3	0	3	3	37	4	4	4	4	4	2	3	3	5	33	4	4	5	5	4	4	2	4	4	4	4
17	17	0	40	0	0	0	0	1	1	8	1	23126.10057	1	3	3	1	3	3	1	3	3	3	3	3	3	3	3	38	3	3	4	3	2	3	2	2	3	25	4	4	5	5	4	3	3	2	2	3	3
37	39	2	41	0	0	0	0	1	1	6	1	26250.25	1	3	3	3	3	3	3	3	3	3	3	3	3	3	3	42	4	4	4	1	4	3	1	3	4	28	4	4	5	5	4	4	2	4	4	2	3
8	8	0	24	1	1	1	0	1	0	2	0	9166.833333	1	3	3	3	3	3	0	3	3	3	3	3	3	3	3	39	2	2	1	1	2	2	2	2	5	19	4	2	4	3	2	4	2	3	3	2	1
20	20	0	33	1	3	0	0	1	1	2	0	17500.5	1	3	3	3	3	3	3	3	3	3	3	3	3	3	3	42	1	4	3	2	1	2	3	2	4	22	2	1	4	4	2	1	2	3	2	1	4
24	24	0	30	1	1	1	1	0	1	6	1	6500.1	1	0	0	0	0	0	0	0	0	0	0	0	0	0	0	0	5	5	1	5	1	1	5	5	5	33	2	2	5	5	1	1	5	5	5	5	4
28	28	0	35	0	0	0	0	0	0	6	1	28750.25	1	3	3	3	3	3	1	3	3	3	3	3	1	3	3	38	4	3	2	3	3	2	3	2	5	27	4	3	3	2	3	3	2	3	4	2	3
13	18	5	30	0	0	0	0	1	1	7	1	23750.25	1	3	3	3	3	3	3	2	1	3	0	3	3	3	3	36	3	4	2	3	4	1	2	2	5	26	3	3	4	5	3	3	2	3	3	3	3
32	37	5	39	0	0	0	0	1	1	2	1	23750.25	1	3	2	0	0	2	0	0	0	2	0	3	3	2	3	20	5	5	3	4	4	2	4	3	5	35	4	2	2	4	3	3	2	2	2	1	1
15	15	0	30	0	0	0	0	1	1	2	1	5625.125	1	3	1	1	3	3	1	3	1	3	0	3	3	3	3	31	3	5	1	1	5	1	3	2	4	25	4	2	1	3	3	4	2	2	4	1	2
23	25	2	32	0	0	0	1	1	1	7	1	42500.5	1	3	3	3	3	3	3	3	3	3	0	3	3	3	3	39	4	2	3	3	4	3	3	3	4	29	4	3	4	4	4	3	2	3	4	4	4
25	26	1	27	0	0	0	0	1	1	3	1	6250.25	1	2	1	2	2	2	3	3	2	2	0	2	2	2	3	28	2	4	3	4	4	2	2	2	4	27	5	3	3	3	3	3	4	4	4	3	3
14	17	3	18	0	0	0	0	0	0	3	1	14166.83333	1	0	0	0	1	0	0	3	1	0	3	0	3	1	3	15	5	5	3	5	3	2	3	1	5	32	4	4	5	1	3	5	2	4	4	3	3
5	5	0	24	0	0	0	0	1	0	3	0	5833.5	0	3	0	3	3	3	0	3	3	1	0	1	3	3	1	27	1	3	2	1	2	3	4	2	3	21	3	2	3	3	3	2	3	4	3	2	3
36	36	0	49	1	1	1	1	1	1	6	1	17000.2	1	3	3	3	1	3	1	3	3	3	1	1	3	3	3	34	4	2	1	3	2	2	3	3	3	23	4	3	3	4	2	2	2	3	3	3	2
12	15	3	24	1	1	1	0	0	0	6	0	4375.125	0	3	3	3	3	3	3	3	3	3	3	3	3	3	3	42	4	3	4	4	3	2	1	2	4	27	4	4	5	4	3	3	4	4	4	3	3
23	24	1	28	1	1	1	0	1	1	3	1	22500.5	1	3	1	1	3	1	1	3	0	3	1	3	3	3	3	29	3	5	4	4	4	4	4	3	4	35	4	2	5	4	3	3	2	5	3	2	4
40	46	6	56	0	0	0	0	1	1	2	0	18750.25	1	1	3	3	1	3	1	3	1	3	0	1	3	1	3	27	4	3	5	5	4	4	2	3	4	34	4	3	5	3	3	3	2	3	4	2	2
11	11	0	28	0	0	0	0	1	0	2	1	454.5454545	1	1	1	2	1	1	1	2	1	3	1	2	1	2	2	21	5	5	3	5	3	3	2	3	3	32	5	5	2	4	4	5	2	4	4	3	3
22	22	0	29	0	3	0	0	0	0	4	0	8750.25	1	3	3	1	3	2	1	3	2	3	2	3	3	3	3	35	4	3	2	4	4	2	3	3	5	30	4	3	5	1	3	2	2	4	3	3	3
38	45	7	51	0	0	0	0	0	1	6	1	12500.5	1	3	3	3	3	2	1	3	3	3	3	3	3	3	3	39	1	1	1	2	2	1	1	1	1	11	2	2	5	4	1	1	4	4	2	3	1
8	5	-3	25	1	1	1	0	1	0	6	0	10833.5	0	1	3	0	1	1	0	0	1	1	3	1	3	1	1	17	5	5	2	5	5	2	4	4	3	35	5	4	4	5	5	5	4	5	5	4	4
7	7	0	31	0	0	0	0	1	1	3	1	27000.2	1	1	1	1	1	1	0	0	0	1	0	0	3	3	3	15	5	5	3	4	5	5	4	2	1	34	4	3	5	5	3	3	3	4	4	5	2
8	5	-3	21	0	0	0	0	1	1	4	1	6250.25	1	3	3	3	2	3	1	3	2	1	3	2	3	3	3	35	4	2	4	4	2	2	3	2	3	26	4	3	2	3	4	5	3	5	3	2	4
25	25	0	33	0	0	0	0	1	0	5	0	13750.25	1	3	3	3	3	3	3	3	3	3	3	3	3	3	3	42	5	5	5	5	4	3	1	3	5	36	3	2	5	5	3	1	5	5	3	5	4
14	20	6	26	0	0	0	0	1	0	3	1	6875.125	1	3	3	3	3	3	1	3	3	0	3	3	3	3	1	35	3	2	1	2	2	3	3	3	3	22	3	2	5	4	2	2	2	3	2	1	4
8	6	-2	25	0	0	0	0	1	1	6	1	11250.25	1	1	3	1	3	3	1	3	1	1	1	3	3	3	3	30	3	4	2	3	3	4	2	3	4	28	3	3	2	4	3	3	4	4	3	2	2
18	23	5	23	0	0	0	0	0	0	6	0	5625.125	1	3	3	3	3	3	3	3	3	3	3	3	3	1	1	38	3	1	1	2	1	3	3	4	2	20	3	2	4	4	1	1	3	4	3	3	4
32	32	0	33	0	0	0	0	1	1	6	1	21000.2	1	1	3	3	2	3	1	3	2	3	1	3	3	3	3	34	2	3	4	3	2	1	1	3	2	21	4	4	5	5	2	3	2	3	4	4	2
42	43	1	47	0	0	0	0	0	1	6	0	12500.5	1	0	3	1	3	3	1	3	1	3	3	0	3	1	0	25	4	4	2	4	4	3	4	1	4	30	4	3	4	4	3	3	3	4	3	3	4
15	15	0	21	1	1	1	0	0	0	2	0	14500.1	1	3	3	3	3	3	0	3	3	3	3	3	3	3	3	39	4	3	3	3	4	1	1	1	2	22	4	1	1	3	2	1	2	4	4	2	2
37	37	0	39	0	0	0	0	1	1	6	1	23000.2	1	3	3	0	3	3	1	0	3	3	0	3	0	3	0	25	4	3	1	3	1	2	4	4	4	26	3	2	4	4	1	1	2	3	5	4	2
11	11	0	26	0	0	0	0	1	1	3	1	52033.72628	1	0	3	3	3	0	1	3	1	3	0	0	0	3	3	23	4	3	2	2	2	2	4	4	5	28	4	4	4	3	3	2	2	4	3	1	4
14	25	11	31	1	1	1	0	1	1	8	0	8750.25	1	3	3	3	3	3	3	2	3	3	3	3	3	3	3	41	5	4	3	4	4	1	1	1	4	27	2	1	2	2	2	2	1	3	3	1	4
37	37	0	46	1	1	1	0	1	1	6	1	19000.2	1	3	0	3	3	3	3	2	2	3	1	3	3	3	1	33	5	3	2	3	3	2	3	1	5	27	3	4	4	5	3	3	5	3	4	4	2
9	11	2	35	1	1	1	0	1	1	7	1	17500.16667	1	3	3	3	0	3	1	1	1	3	0	1	3	3	0	25	3	3	2	3	4	3	4	3	3	28	4	4	5	5	3	3	3	3	3	4	4
18	18	0	27	0	3	0	0	0	1	6	1	37500.5	1	1	3	1	3	3	3	3	1	1	3	1	3	3	3	32	5	5	4	3	3	2	2	3	5	32	2	2	3	5	2	1	2	4	3	1	1
32	32	0	38	0	0	0	0	0	1	6	1	9000.2	1	2	3	3	3	3	1	3	1	3	3	1	3	3	1	33	4	5	2	3	5	2	2	2	4	29	3	3	4	2	3	3	2	2	3	4	2
14	16	2	20	1	1	1	0	0	1	3	0	17500.5	0	3	0	3	0	3	0	3	3	0	1	0	3	2	3	24	4	3	3	4	2	4	3	1	3	27	4	4	5	5	3	4	2	4	5	5	5
16	20	4	29	1	1	1	0	1	1	6	1	23750.25	1	3	3	3	3	3	3	3	3	3	3	3	3	3	3	42	2	2	2	2	4	1	1	1	5	20	2	2	4	3	2	1	1	3	3	1	1
13	13	0	28	1	1	1	0	0	1	7	0	1875.125	1	1	2	1	1	1	1	1	1	2	1	1	2	2	1	18	3	4	3	2	2	3	4	3	3	27	4	3	3	4	3	4	3	3	2	3	4
7	7	0	28	1	1	1	0	0	0	3	0	16250.25	1	1	0	1	3	1	1	1	0	1	3	1	3	1	3	20	4	4	3	3	5	3	4	3	2	31	3	3	3	4	3	3	2	4	4	2	2
12	12	0	36	1	1	1	0	1	0	8	1	34689.15086	1	3	3	3	3	3	1	1	1	0	0	3	3	3	1	28	5	5	5	5	5	3	2	3	5	38	5	4	4	4	5	4	4	4	4	4	3
20	20	0	26	0	0	0	0	1	1	7	1	2500	1	1	0	3	1	3	1	3	3	3	3	3	0	1	3	28	5	5	1	4	4	3	4	3	4	33	4	4	5	4	4	4	2	5	4	3	2
15	15	0	27	0	0	0	0	1	1	6	1	17000.2	1	3	3	3	3	3	2	3	1	3	0	3	2	3	3	35	4	5	5	5	5	3	3	4	5	39	5	4	5	4	4	5	3	5	3	3	2
59	59	0	61	1	1	1	0	0	1	6	0	17500.5	1	3	1	3	3	3	2	3	3	3	0	3	3	1	3	34	2	3	2	1	2	3	2	2	4	21	3	2	5	4	2	2	2	3	3	2	2
26	27	1	37	1	1	1	0	1	1	2	1	10833.5	1	3	3	3	3	3	1	3	3	3	0	3	0	3	0	31	3	4	3	3	3	2	2	1	1	22	4	1	1	3	3	2	2	4	3	1	2
14	16	2	42	1	1	1	0	1	1	7	1	41626.98103	1	3	0	1	2	0	3	3	3	2	1	1	3	1	2	25	3	2	3	3	3	3	4	3	4	28	4	3	2	3	4	3	3	3	3	3	4
42	42	0	48	1	1	1	0	0	1	6	0	22500.5	1	3	3	3	3	3	0	3	2	0	0	3	0	0	1	24	5	3	1	3	1	4	3	3	5	28	1	3	5	5	2	1	4	3	3	1	3
9	9	0	25	1	1	1	0	0	0	2	0	3750.25	1	3	1	3	3	3	1	3	3	3	1	3	3	3	3	36	4	3	3	4	2	2	3	3	4	28	3	2	5	5	2	2	3	4	3	4	1
24	26	2	27	1	1	1	0	0	0	2	0	6875.125	1	3	3	3	2	2	3	3	3	3	3	3	3	3	3	40	2	5	1	1	1	1	1	1	4	17	2	4	4	2	1	1	1	1	3	1	1
17	17	0	19	0	0	0	0	1	1	3	1	14375.125	1	3	3	2	3	3	3	3	3	1	3	3	3	1	3	37	4	4	3	3	2	2	2	3	4	27	4	4	4	4	3	3	3	4	4	2	3
29	29	0	32	0	0	0	0	0	1	2	0	5000.333333	1	3	3	3	3	3	3	3	3	3	3	3	3	3	3	42	2	2	2	2	1	4	4	3	3	23	3	3	4	3	2	2	3	3	3	2	1
18	22	4	39	0	0	0	0	0	1	6	1	7500.5	1	3	0	3	3	3	3	3	3	3	3	3	3	3	3	39	3	4	2	2	4	4	2	4	5	30	4	4	3	2	3	2	3	4	4	4	1
16	16	0	23	0	0	0	0	0	1	6	0	416.6666667	1	0	2	0	3	3	1	3	1	3	0	0	0	0	0	16	3	3	2	4	2	2	4	4	3	27	4	2	3	4	3	3	2	4	4	2	5
10	35	25	55	0	0	0	0	1	1	3	1	21000.2	1	1	1	3	2	3	2	3	1	1	3	1	1	1	2	25	3	4	4	4	4	1	1	3	5	29	4	4	4	4	3	3	4	4	4	3	3
14	14	0	49	0	0	0	1	1	1	6	1	9375.125	1	3	3	1	1	1	1	3	1	1	3	3	3	3	3	30	2	3	3	2	2	2	2	2	4	22	3	2	4	3	3	4	3	3	3	4	2
22	22	0	25	0	0	0	0	0	0	6	0	11250.25	1	3	3	3	3	3	1	3	3	3	3	3	3	1	3	38	4	2	2	3	1	2	2	3	4	23	3	2	4	2	3	2	2	4	4	1	1
NA	12	NA	18	1	1	1	0	0	0	2	0	3750.25	1	3	3	2	1	1	1	3	3	1	0	0	1	2	2	23	2	3	3	4	2	3	1	2	3	23	5	1	4	1	4	4	2	2	3	2	4
13	13	0	25	1	1	1	1	0	1	3	1	47500.5	0	0	1	0	1	3	2	0	2	0	0	2	0	2	0	13	4	3	5	4	5	2	5	5	4	37	4	4	1	3	5	5	5	3	5	5	4
25	25	0	37	1	1	1	0	1	1	8	1	41250.25	1	3	3	1	1	3	3	3	3	0	3	3	3	0	1	30	4	4	3	3	4	3	4	4	4	33	4	3	3	3	2	2	3	4	4	3	2
46	50	4	52	0	0	0	0	0	1	7	1	5000.2	0	3	2	3	3	3	1	2	1	3	2	1	3	3	3	33	3	3	3	2	4	4	3	3	4	29	4	4	5	4	4	5	3	4	4	3	5
25	27	2	29	0	0	0	1	1	0	3	0	2500.166667	1	3	3	3	3	3	3	0	3	3	3	3	3	3	3	39	2	3	1	2	2	2	4	3	5	24	3	2	4	3	2	2	1	3	3	1	2
19	20	1	23	0	3	0	0	0	0	4	1	4375.125	1	1	3	3	3	1	1	3	1	3	3	1	3	3	3	32	5	4	2	4	5	3	2	2	5	32	4	4	5	5	3	4	3	4	3	4	3
13	16	3	23	1	1	1	0	0	0	2	0	4166.833333	1	3	3	3	3	3	3	3	3	3	0	3	3	1	3	37	2	2	1	2	2	2	2	2	1	16	1	1	5	5	1	3	1	1	2	1	1
9	4	-5	28	0	0	0	1	0	0	6	0	2500	1	0	1	1	1	1	1	3	1	1	3	1	3	3	3	23	4	5	4	5	4	3	2	1	2	30	4	4	4	2	4	4	4	5	4	3	4
34	34	0	38	0	0	0	0	0	1	7	1	42500.5	0	3	1	3	3	1	2	3	3	3	1	3	3	3	1	33	2	3	3	2	2	3	3	3	3	24	3	3	4	5	3	3	3	3	3	2	2
22	22	0	33	1	1	1	0	0	0	5	1	9166.833333	1	3	0	1	3	3	0	3	3	3	0	3	3	0	2	27	5	5	3	4	3	4	4	4	5	37	4	3	5	5	3	2	3	5	4	4	3
NA	NA	NA	31	0	0	0	1	1	1	4	1	22500.5	1	0	0	1	1	1	0	2	0	0	0	1	0	1	2	9	4	4	3	4	5	5	4	5	4	38	4	4	4	4	4	4	4	3	4	4	4
20	20	0	21	0	0	0	0	1	1	6	0	6250.25	1	3	3	3	3	3	3	3	3	3	3	3	3	3	2	41	2	3	1	2	4	3	1	1	3	20	4	2	5	5	2	2	1	1	3	1	1
3	3	0	22	0	0	0	1	0	0	7	1	6250.25	1	2	3	3	1	1	3	2	1	1	3	2	2	2	1	27	4	4	3	4	4	2	2	3	4	30	4	2	3	2	3	3	4	2	2	2	2
16	3	-13	31	1	1	1	0	1	1	7	1	57500.5	1	1	3	0	0	0	0	1	0	1	0	0	1	0	1	8	4	5	4	5	5	5	5	5	2	40	5	3	4	4	4	4	4	4	4	4	3
14	15	1	19	0	0	0	0	1	1	3	1	1875.125	1	1	3	0	1	1	1	2	0	1	3	0	3	0	3	19	4	4	4	4	5	4	4	4	4	37	4	4	4	2	4	4	2	4	4	3	4
24	24	0	30	0	0	0	0	1	1	6	0	3000.2	1	3	3	3	3	3	0	3	0	0	3	3	3	3	3	33	3	2	1	4	2	2	1	2	4	21	2	2	3	1	3	5	2	3	3	2	1
42	45	3	46	0	3	0	0	0	1	6	0	17500.5	1	3	3	3	3	3	1	3	3	3	3	3	3	3	3	40	2	2	3	2	2	2	2	1	4	20	3	3	4	2	3	2	2	3	2	3	2
19	21	2	32	0	0	0	0	1	1	3	1	17500.16667	1	1	3	3	3	3	1	3	3	3	3	3	1	3	3	36	4	4	3	4	1	3	3	2	5	29	4	3	4	4	3	2	2	4	4	2	2
13	15	2	26	1	1	1	0	0	1	2	1	21667	1	3	1	1	0	3	0	0	0	0	0	1	3	1	1	14	4	5	3	4	5	3	5	4	5	38	4	4	4	3	4	4	2	4	3	5	3
17	17	0	19	1	1	1	0	1	1	3	0	1250.083333	0	3	0	1	3	3	1	1	1	1	0	3	3	3	3	26	3	5	2	3	4	3	4	4	4	32	4	2	5	5	2	1	2	2	3	4	1
15	31	16	31	0	0	0	0	1	1	6	1	22500.5	1	3	3	3	3	3	1	3	3	3	3	3	3	3	3	40	3	1	4	3	3	3	1	3	4	25	2	1	3	2	3	2	2	3	1	2	2
15	15	0	29	0	0	0	0	0	1	6	1	7500.166667	1	3	0	1	3	1	2	0	3	2	0	0	1	0	2	18	1	2	1	1	1	1	4	4	1	16	2	2	4	2	3	2	2	3	3	3	5
15	14	-1	25	0	0	0	0	0	0	2	1	11250.25	1	3	3	3	3	3	1	2	3	3	2	2	0	3	3	34	4	3	1	3	4	2	2	2	3	24	2	3	4	4	2	2	4	3	3	2	2
20	21	1	24	0	0	0	0	1	1	2	0	1250	1	3	0	3	3	3	3	0	3	3	3	3	0	3	3	33	5	5	5	5	3	3	2	3	5	36	4	4	5	5	4	5	4	5	5	4	5
22	22	0	23	1	1	1	0	0	0	6	1	19166.83333	1	1	0	1	1	3	0	1	2	3	0	0	0	2	3	17	4	2	4	4	1	2	5	4	4	30	3	4	4	5	2	2	3	4	4	3	2
6	6	0	29	1	1	1	0	0	0	6	0	5625.125	1	1	3	1	3	1	1	3	1	3	3	1	3	3	3	30	3	2	2	2	3	3	3	3	4	25	3	2	3	3	2	2	3	3	2	4	2
14	14	0	24	1	1	1	0	0	1	1	1	5833.5	1	3	3	3	3	3	1	0	3	2	0	1	2	3	3	30	5	4	2	4	4	1	3	5	2	30	3	2	5	2	3	2	3	4	5	4	1
32	32	0	38	1	1	1	0	1	1	2	0	6250.25	1	3	3	3	3	3	1	3	3	3	3	3	2	3	3	39	3	2	1	2	4	3	2	5	4	26	1	1	2	1	2	2	3	2	2	2	1
39	39	0	40	1	1	1	0	1	1	3	1	15833.5	1	3	3	3	3	3	1	3	3	3	3	3	3	0	3	37	4	4	5	4	4	4	2	2	3	32	5	4	5	4	5	5	4	5	4	4	1
40	42	2	57	0	0	0	0	0	1	7	1	17500.5	0	3	3	3	3	3	1	3	3	0	0	0	3	3	3	31	4	4	4	3	4	4	5	2	4	34	3	4	5	5	4	3	5	4	4	5	3
32	32	0	39	0	0	0	0	1	1	2	0	15000.14286	1	3	3	3	3	3	2	3	3	3	3	3	3	3	3	41	1	2	2	2	4	1	2	2	3	19	3	2	2	2	3	3	2	3	3	2	1
14	16	2	22	0	0	0	0	1	0	2	0	8750.25	1	3	3	1	3	3	1	3	1	3	3	3	3	1	1	32	4	5	3	4	2	3	3	2	4	30	4	4	5	4	3	3	2	4	3	3	3
46	47	1	52	1	1	1	0	0	1	2	1	17500.5	1	3	3	1	3	3	1	3	3	3	0	3	3	3	3	35	2	1	1	1	5	3	4	1	5	23	4	5	5	5	2	2	1	3	3	4	1
10	8	-2	25	0	0	0	0	0	1	1	0	2500.166667	1	1	1	3	2	2	2	3	3	3	2	3	2	2	1	30	4	4	1	4	4	3	2	2	5	29	4	3	5	4	3	2	2	2	4	2	2
32	32	0	39	0	3	0	0	1	1	8	1	52033.72628	1	3	3	3	3	1	1	3	3	3	3	3	3	3	3	38	3	4	3	2	2	1	1	1	5	22	3	2	2	3	3	2	1	3	4	1	2
14	13	-1	19	1	1	1	0	0	0	3	0	11875.125	1	1	3	1	0	1	0	0	1	1	1	3	3	1	1	17	4	4	3	5	4	5	4	3	5	37	4	3	5	5	4	4	3	4	3	3	4
10	24	14	27	0	0	0	0	0	1	3	0	11667	1	1	3	3	3	3	1	3	3	3	3	1	3	3	3	36	2	3	1	1	3	3	1	3	4	21	2	1	3	4	1	2	2	2	2	1	1
43	43	0	43	0	0	0	1	0	1	3	0	8333.666667	1	3	3	3	3	3	3	3	3	3	0	3	3	3	3	39	1	1	2	1	3	4	1	3	5	21	4	2	5	5	4	2	3	3	2	3	1
28	28	0	29	0	0	0	0	1	1	7	1	28750.25	1	3	3	3	3	2	1	1	3	3	0	3	3	3	3	34	3	2	3	3	1	4	4	2	5	27	3	2	4	5	2	2	2	3	2	1	3
5	4	-1	28	1	1	1	0	1	1	7	1	13000.2	1	3	1	1	1	1	0	1	0	1	1	1	2	1	0	14	3	4	4	4	4	3	3	4	5	34	4	5	5	5	4	4	3	4	4	4	3
28	30	2	48	0	0	0	0	1	1	7	1	26250.25	1	0	1	1	0	3	1	3	0	3	3	3	0	0	1	19	4	5	4	4	4	4	4	4	4	37	4	4	5	4	4	4	4	4	4	4	5
29	29	0	33	0	0	0	0	1	1	5	1	13750.25	1	3	3	3	3	1	3	2	3	3	1	1	0	3	3	32	2	3	2	4	4	4	2	4	4	29	4	4	5	4	3	2	2	3	4	2	2
23	25	2	31	0	0	0	0	0	1	6	1	17500.5	1	3	3	3	3	3	1	3	3	1	3	3	3	3	3	38	4	2	2	4	4	2	3	3	3	27	4	4	4	4	3	2	2	4	3	1	1
20	22	2	28	1	1	1	0	1	1	6	1	17000.2	1	0	0	3	3	3	2	3	3	3	0	0	2	0	3	25	3	2	1	2	2	4	3	2	1	20	2	2	3	3	2	1	3	4	3	3	1
30	30	0	36	0	0	0	0	1	1	6	0	7500.5	1	3	3	3	3	3	1	2	1	3	2	3	0	3	2	32	3	4	1	2	4	1	1	1	2	19	2	3	5	3	2	2	3	4	4	3	4
25	27	2	30	0	0	0	0	0	0	7	1	23750.25	1	1	0	2	3	3	1	3	3	3	0	1	3	1	3	27	4	4	1	4	4	4	3	4	5	33	4	4	5	4	3	3	2	4	4	3	4
33	33	0	34	0	0	0	0	0	1	7	1	21667	1	1	3	3	3	3	3	3	3	3	1	1	3	3	3	36	3	3	4	3	3	2	2	2	4	26	4	4	4	3	2	2	2	3	3	1	2
11	11	0	32	0	0	0	0	1	1	6	1	21250.25	1	3	3	1	3	3	3	3	1	3	3	3	3	3	3	38	2	4	2	2	1	2	1	2	1	17	3	1	3	4	1	1	1	3	2	1	1
13	15	2	59	0	0	0	0	1	1	2	0	3750.25	1	2	0	3	1	3	3	3	1	1	0	2	3	1	2	25	5	5	4	2	5	4	5	5	5	40	4	4	4	4	5	4	3	5	5	2	4
15	16	1	26	0	0	0	0	0	0	7	0	7500.166667	1	3	3	1	3	3	1	3	1	3	3	3	3	3	3	36	3	3	3	2	4	3	3	4	4	29	3	4	5	3	3	3	3	3	2	3	3
25	29	4	31	0	3	0	0	1	1	5	0	23750.25	1	1	3	3	3	3	1	3	3	1	3	3	3	3	3	36	2	3	2	3	4	2	1	2	5	24	4	2	2	3	3	3	3	3	4	2	2
33	33	0	36	0	0	0	0	1	1	6	1	17000.2	1	3	3	3	3	3	3	3	3	3	3	3	3	3	3	42	3	2	3	3	4	3	1	1	4	24	4	2	2	3	3	3	2	4	4	2	3
16	7	-9	32	1	1	1	0	1	1	6	1	15000.2	0	3	0	1	3	3	3	1	2	1	0	3	3	3	1	27	4	5	2	5	2	5	5	5	5	38	4	3	5	5	4	2	3	4	3	3	3
39	46	7	46	0	0	0	0	0	1	6	1	7500.5	0	3	3	3	3	3	1	3	3	3	3	3	3	3	3	40	1	3	1	2	2	2	2	3	2	18	3	2	4	4	3	2	1	1	2	3	2
38	42	4	44	1	1	1	0	1	1	3	0	4500.1	1	3	3	3	3	3	3	2	3	3	3	0	3	1	3	36	2	4	1	2	4	3	2	2	5	25	4	2	3	4	3	2	2	2	3	1	2
24	26	2	28	0	0	0	0	1	1	7	1	11250.25	1	1	2	1	1	1	1	2	1	2	2	2	2	1	1	20	5	5	5	5	5	4	3	4	5	41	4	4	4	4	4	4	2	3	4	4	4
14	14	0	20	1	1	1	0	0	0	3	0	29733.55788	1	1	3	1	1	3	0	0	1	1	0	3	0	3	3	20	5	4	5	5	2	5	5	5	2	38	5	5	5	5	4	5	4	4	5	4	4
10	17	7	19	0	0	0	0	1	0	3	0	8750.25	1	3	3	3	2	3	1	3	3	3	3	3	2	3	3	38	2	4	1	3	4	2	1	1	3	21	3	4	4	2	2	2	1	2	3	1	4
10	10	0	37	1	1	1	0	1	1	6	1	27500.16667	0	1	3	1	0	3	2	1	1	0	0	1	0	0	0	13	4	5	3	4	5	3	4	3	5	36	4	4	5	3	4	4	3	4	4	4	4
42	42	0	43	0	0	0	0	0	1	3	0	7500.5	1	3	3	3	3	3	1	3	3	3	3	3	3	3	3	40	2	4	3	2	3	2	2	2	4	24	3	4	5	3	3	2	4	4	4	3	4
6	5	-1	19	1	1	1	0	0	1	3	0	8333.444444	0	1	1	2	2	3	1	1	1	1	2	2	3	2	1	23	4	2	3	4	3	5	3	3	3	30	5	4	4	5	4	3	3	4	3	4	3
25	25	0	37	0	3	0	0	0	1	7	1	22500.5	1	3	3	3	3	3	3	3	3	3	2	3	3	3	3	41	4	3	4	3	4	3	1	2	5	29	2	1	2	2	2	2	3	3	4	2	4
37	37	0	43	0	0	0	0	0	1	7	1	2500.166667	0	0	3	3	3	0	0	3	0	0	0	3	0	0	3	18	5	5	3	5	5	3	4	3	5	38	5	4	5	5	5	5	4	4	5	5	5
37	37	0	37	0	0	0	0	1	1	7	1	8750.25	1	3	3	3	3	3	3	1	3	1	3	3	3	3	3	38	3	3	1	3	4	1	2	1	4	22	3	2	3	2	2	2	3	4	2	2	2
18	18	0	31	1	1	1	1	0	1	6	0	2500	1	3	3	3	3	3	0	0	3	3	0	3	3	3	3	33	1	2	2	2	2	1	2	2	2	16	2	2	2	2	1	1	1	2	1	1	2
15	15	0	36	0	0	0	0	0	1	8	1	22500.5	1	3	3	3	3	3	3	3	3	3	3	3	3	3	3	42	3	3	3	3	2	2	1	2	5	24	3	2	4	3	2	2	3	3	2	3	2
41	41	0	42	0	0	0	0	1	1	6	1	17857.28571	1	3	3	3	3	3	3	3	2	3	3	3	3	3	2	40	4	2	4	4	2	3	2	2	4	27	4	4	4	5	3	3	4	4	4	3	3
13	13	0	27	0	0	0	0	0	0	2	1	16250.25	1	0	3	1	3	3	3	3	3	3	1	1	3	3	3	33	4	5	4	3	2	2	3	3	5	31	3	1	1	2	4	3	2	5	3	2	1
44	46	2	54	1	1	1	0	1	1	2	1	10833.5	1	2	0	3	1	3	3	3	3	3	0	0	3	0	3	27	1	2	1	1	1	1	3	1	1	12	1	1	5	5	1	1	2	1	3	2	1
11	14	3	30	0	0	0	0	1	1	7	0	36250.25	1	3	3	3	3	3	3	3	3	3	3	3	3	3	3	42	3	2	1	1	2	1	1	1	4	16	2	2	1	2	2	1	3	3	3	1	2
19	19	0	22	0	0	0	0	1	1	5	0	14166.83333	1	0	3	1	3	3	1	3	3	1	3	1	1	1	3	27	4	4	3	4	4	3	3	2	4	31	4	4	5	4	3	3	4	4	3	4	2
7	7	0	26	0	0	0	0	1	0	7	0	1250	0	2	0	3	3	3	3	3	1	1	3	1	0	1	3	27	5	4	1	3	4	1	3	3	4	28	2	4	5	3	1	1	3	3	3	3	2
17	18	1	22	1	1	1	0	1	1	5	0	500	1	1	3	3	3	3	3	3	3	3	3	3	3	3	3	40	2	2	1	2	2	1	2	1	5	18	2	1	2	4	2	2	2	3	2	2	3
7	7	0	27	0	0	0	0	1	0	3	1	4091	1	3	2	3	3	3	0	2	0	2	2	2	3	3	3	31	3	5	3	2	4	3	1	1	5	27	5	5	3	5	5	5	2	3	3	3	4
36	36	0	37	0	0	0	0	1	1	6	1	5000.2	1	3	3	3	3	3	1	3	3	3	0	0	3	3	3	34	4	4	1	3	4	4	3	2	5	30	2	3	2	3	3	3	2	3	3	2	4
7	17	10	25	1	1	1	1	0	1	2	0	12500.5	1	3	3	1	3	1	1	3	3	1	3	3	3	3	1	32	5	5	2	5	5	1	1	1	4	29	1	1	2	1	2	2	3	3	4	1	1
19	19	0	39	1	1	1	0	0	0	0	0	3750.25	1	1	3	3	3	3	3	3	3	3	3	3	3	3	3	40	2	1	1	2	1	4	1	2	3	17	2	2	2	3	2	2	3	1	3	2	3
16	16	0	24	0	0	0	0	1	1	3	0	13750.25	1	3	3	3	3	3	1	3	3	3	3	3	3	2	3	39	4	3	4	4	5	4	2	3	3	32	5	4	5	4	2	2	2	3	3	3	1
23	23	0	39	0	0	0	0	1	1	6	0	11000.2	1	3	3	3	3	3	0	3	3	1	3	3	3	3	3	37	4	3	1	3	4	2	2	2	5	26	2	1	2	2	2	1	1	2	3	1	1
10	10	0	19	0	0	0	0	1	1	2	1	3750.25	1	1	3	3	3	1	1	1	1	3	1	3	2	3	3	29	5	5	2	4	4	2	3	3	4	32	4	4	3	5	4	4	3	4	4	2	2
27	27	0	29	0	0	0	0	0	0	6	0	4166.833333	1	3	3	3	3	3	3	2	0	2	2	3	3	3	3	36	5	5	2	5	3	3	1	1	5	30	3	2	2	3	2	3	2	2	4	1	2
17	17	0	21	0	0	0	0	0	0	6	0	22500.16667	1	3	3	3	3	3	3	3	3	3	3	3	3	3	3	42	4	4	3	4	4	2	2	3	4	30	4	2	3	3	3	2	2	3	4	2	2
24	24	0	30	0	0	0	1	0	1	7	1	47500.5	1	3	3	0	3	3	1	0	0	3	0	3	3	0	3	25	4	4	4	4	2	2	4	4	3	31	3	1	3	4	3	3	2	4	4	1	5
18	18	0	24	1	3	0	0	0	0	6	0	10625.125	1	0	3	0	0	3	1	3	1	1	3	3	0	3	3	24	4	5	2	4	5	3	3	2	4	32	3	1	5	2	3	3	2	3	4	3	2
17	17	0	51	1	1	1	0	1	1	8	1	23750.25	1	1	2	2	1	1	0	1	2	2	0	1	2	2	1	18	5	5	1	2	4	4	3	4	3	31	4	4	4	3	4	4	3	4	4	3	4
14	14	0	31	1	1	1	0	1	1	6	1	1666.666667	1	3	3	3	3	3	1	0	3	2	3	3	3	3	1	34	4	4	1	3	3	1	2	1	2	21	4	3	5	4	2	2	3	3	3	3	3
19	20	1	29	1	1	1	0	1	1	6	1	625	1	3	3	1	3	3	0	3	1	3	0	3	3	3	3	32	4	4	2	4	4	1	2	3	4	28	5	2	4	5	4	3	4	4	2	2	1
14	14	0	19	0	0	0	0	1	1	3	0	2083.416667	1	0	0	0	0	0	0	0	3	0	0	0	3	0	3	9	4	2	1	4	2	5	4	5	1	28	4	3	5	5	3	4	3	3	3	4	4
12	9	-3	23	0	0	0	0	0	0	2	0	11875.125	1	1	3	3	3	3	3	1	1	1	2	1	2	1	3	28	4	2	3	4	5	3	3	3	5	32	4	2	4	5	2	3	3	3	3	4	2
15	16	1	19	1	1	1	0	0	0	3	0	9444.555556	0	0	3	3	3	3	3	3	3	0	3	0	3	3	3	33	2	4	1	1	3	2	2	1	5	21	4	2	3	5	4	1	2	5	2	5	4
10	19	9	24	1	1	1	0	0	1	2	0	7500.5	1	3	3	3	3	3	3	3	3	3	3	3	3	3	3	42	2	5	1	2	3	3	1	3	5	25	2	2	3	4	2	1	2	2	2	1	1
10	14	4	19	0	0	0	0	0	1	3	0	5833.5	1	3	3	1	1	1	1	3	0	3	0	0	3	3	0	22	5	4	4	4	5	3	2	3	5	35	4	4	4	3	4	3	3	5	4	3	4
21	21	0	34	0	0	0	0	1	1	8	1	52033.72628	1	3	3	1	3	3	3	3	3	3	3	3	3	3	3	40	5	5	5	5	5	3	1	3	4	36	4	4	5	3	3	4	4	4	5	4	3
24	24	0	25	0	0	0	0	1	1	6	1	18750.25	0	3	3	2	2	3	1	3	3	0	2	3	3	3	3	34	4	4	4	4	4	2	1	2	5	30	5	4	5	5	4	3	3	4	5	4	3
43	45	2	48	1	1	1	0	0	1	6	1	17500.5	0	3	0	3	3	3	3	2	3	3	0	3	3	3	0	32	1	2	2	1	3	4	5	3	4	25	4	4	4	5	3	2	4	4	4	5	4
23	23	0	26	1	1	1	0	0	0	5	0	13571.57143	1	1	3	1	3	3	1	3	1	3	1	3	3	3	3	32	4	5	1	4	3	1	2	1	3	24	2	1	2	2	3	2	2	2	2	2	1
23	23	0	25	0	0	0	1	0	1	6	0	17500.5	1	3	3	3	3	3	1	3	3	3	3	3	3	3	3	40	4	5	3	4	4	3	1	1	2	27	4	3	5	2	2	2	2	2	3	1	2
23	23	0	27	0	0	0	0	0	1	3	0	1875.125	1	3	1	1	3	1	1	1	1	1	3	3	3	1	1	24	3	5	3	3	3	3	2	2	1	25	4	4	5	4	3	4	1	5	3	4	4
37	37	0	46	0	0	0	1	1	1	7	0	41626.98103	1	0	3	0	3	3	1	2	3	3	3	3	0	3	3	30	4	3	2	3	2	4	2	3	5	28	3	4	5	2	2	2	2	3	4	3	3
13	13	0	24	0	0	0	0	0	0	2	0	833.3333333	1	3	0	2	3	3	2	3	2	3	2	3	0	3	3	32	5	5	2	5	5	2	4	5	5	38	3	3	5	3	1	1	3	4	3	2	2
16	17	1	22	0	0	0	1	0	0	6	1	9000.2	1	3	3	3	3	3	1	3	1	3	3	3	3	3	3	38	2	4	2	2	2	2	1	1	2	18	3	3	4	4	3	3	4	3	4	3	2
23	23	0	40	1	1	1	0	0	0	2	0	9166.833333	1	3	3	3	3	3	3	3	3	3	2	3	3	3	3	41	3	2	4	3	2	1	3	2	3	23	4	4	4	3	3	2	5	3	4	4	4
9	7	-2	18	1	1	1	0	0	0	2	0	17500.16667	0	1	1	1	3	3	1	0	1	3	0	1	3	0	3	21	1	3	1	2	2	1	5	5	1	21	3	2	5	5	3	3	4	4	4	4	4
25	28	3	32	0	0	0	0	0	0	3	0	5833.5	1	1	3	3	1	3	3	3	3	1	3	1	3	3	3	34	4	4	2	3	1	4	4	3	4	29	4	2	4	2	4	5	3	5	4	4	3
22	22	0	23	1	1	1	0	0	0	6	1	7500.166667	1	3	3	3	3	3	0	3	3	3	3	3	3	3	3	39	1	2	1	1	1	2	3	2	4	17	1	3	5	3	1	1	4	4	4	3	3
15	15	0	20	0	0	0	0	0	0	3	0	16875.125	0	1	0	0	1	1	0	3	0	0	0	0	0	0	1	7	2	4	5	1	4	3	5	5	1	30	3	4	5	5	3	2	2	4	4	2	1
19	5	-14	55	0	0	0	0	0	1	3	1	15000.33333	1	3	3	3	3	3	0	3	1	3	3	3	3	3	3	37	4	5	3	4	5	2	3	3	4	33	3	1	1	1	3	3	3	2	3	1	1
12	12	0	22	1	1	1	0	1	1	6	0	1500.1	1	1	2	0	2	1	2	1	0	2	1	2	2	1	1	18	2	4	2	5	2	2	3	2	5	27	5	5	2	2	3	5	3	5	4	4	4
15	28	13	30	1	1	1	0	1	1	6	1	21250.25	1	1	3	1	3	3	2	3	1	3	0	3	3	3	3	32	3	4	4	3	5	2	3	2	5	31	4	3	4	5	4	3	3	3	3	2	2
5	5	0	21	1	1	1	0	0	1	3	0	2500.1	1	0	3	0	0	3	1	3	0	3	3	0	0	0	3	19	2	5	2	3	4	3	4	3	5	31	4	2	4	5	4	3	1	4	1	1	4
30	30	0	31	0	3	0	0	0	1	6	0	18333.66667	1	3	2	3	3	3	3	3	3	3	3	1	3	3	1	37	4	5	2	4	1	2	1	4	5	28	3	2	1	2	3	2	4	5	3	3	2
5	5	0	22	1	1	1	0	0	0	2	0	7857.285714	0	1	1	3	1	1	0	3	3	3	0	0	3	1	3	23	4	2	1	4	1	4	4	4	3	27	3	4	5	5	3	2	3	4	4	4	4
14	14	0	29	1	1	1	0	0	0	7	0	833.3333333	0	3	0	3	0	3	1	3	3	3	3	3	3	3	3	34	1	2	1	2	1	3	4	3	3	20	1	2	3	5	1	2	2	3	2	2	2
16	16	0	21	0	0	0	0	0	1	3	0	3750.083333	1	3	3	1	3	3	1	3	3	1	3	3	3	1	3	34	4	3	4	4	4	4	1	2	4	30	4	3	3	2	3	2	3	3	5	2	1
32	33	1	38	0	0	0	0	1	1	3	1	21250.25	1	1	3	3	3	3	1	3	3	3	3	3	3	3	3	38	1	4	3	3	2	3	2	3	5	26	2	2	4	3	2	2	2	3	2	2	1
26	26	0	33	0	0	0	0	1	1	6	0	19000.2	1	3	3	3	3	3	3	3	1	1	3	3	3	3	1	36	5	5	2	4	4	2	2	1	5	30	4	1	2	1	3	3	3	4	4	2	2
4	3	-1	30	1	1	1	0	1	1	7	1	52033.72628	1	1	1	1	1	3	0	3	2	1	1	1	3	1	1	20	5	5	4	4	4	4	4	5	3	38	5	5	5	5	4	4	3	4	5	3	4
11	11	0	19	0	0	0	0	0	0	3	0	13125.125	1	3	3	3	3	3	3	3	3	3	0	3	3	3	3	39	3	3	3	2	2	4	2	3	2	24	4	2	3	4	5	2	2	3	3	2	1
13	8	-5	30	1	1	1	0	0	0	4	1	47500.5	0	3	0	1	0	3	1	0	3	0	0	0	3	3	3	20	4	5	2	3	5	1	5	3	5	33	4	4	3	5	3	2	3	4	5	5	4
29	31	2	32	0	0	0	0	1	1	6	1	19000.2	1	3	3	3	3	2	3	3	3	3	3	3	3	3	3	41	3	3	3	3	2	3	2	3	4	26	2	2	3	3	3	3	3	2	3	2	3
22	22	0	24	0	0	0	0	0	0	3	1	8125.125	1	3	3	3	3	3	3	3	3	3	3	3	3	1	3	40	2	4	2	2	4	2	3	2	3	24	3	2	4	4	3	2	3	4	3	2	2
8	8	0	22	1	1	1	0	0	0	3	1	16428.71429	1	3	3	1	3	3	1	3	2	3	2	0	3	3	3	33	3	2	2	4	4	4	4	5	3	31	2	4	5	4	3	3	3	4	4	3	3
28	28	0	32	0	0	0	0	1	1	7	1	52033.72628	0	3	2	3	3	3	0	2	0	2	3	2	3	3	3	32	4	3	4	2	3	1	2	3	3	25	4	3	4	4	3	2	5	3	4	4	4
23	23	0	36	1	1	1	0	0	1	7	0	2500	1	3	3	3	3	3	3	3	3	3	3	3	3	3	3	42	3	4	2	3	4	3	3	2	5	29	4	4	5	4	4	4	3	4	4	4	4
40	40	0	41	0	0	0	0	1	1	6	0	6875.125	0	1	3	1	3	3	1	3	1	3	3	3	0	1	3	29	5	3	4	5	4	2	3	2	4	32	4	4	4	5	3	4	5	3	4	3	2
26	27	1	29	1	1	1	0	0	1	5	0	7500.5	1	1	0	3	3	1	1	1	1	3	0	0	0	0	1	15	2	2	1	2	4	1	3	3	3	21	3	4	4	3	3	2	2	3	3	2	3
11	11	0	19	1	1	1	0	1	0	3	0	7000.2	1	1	1	3	3	3	0	0	0	0	1	0	1	1	1	15	2	3	2	1	4	3	4	3	1	23	2	1	5	5	1	1	2	2	4	2	2
10	10	0	21	1	1	1	0	0	1	3	0	7500.5	1	1	3	1	0	1	1	3	1	3	3	3	3	3	3	29	5	4	2	4	4	2	3	3	5	32	5	2	2	2	4	5	4	4	4	4	2
40	40	0	51	0	0	0	0	0	1	3	0	12500.16667	1	3	3	3	3	3	3	3	3	3	3	3	3	3	3	42	1	2	3	1	3	2	3	2	5	22	3	2	2	4	2	2	3	4	4	3	1
28	28	0	48	0	0	0	0	1	1	4	1	20833.5	1	3	3	3	3	3	3	3	3	3	3	3	3	3	3	42	4	2	2	3	2	3	3	3	5	27	4	1	4	2	4	4	2	2	4	1	2
9	9	0	30	1	1	1	0	1	1	3	1	28750.25	0	1	0	3	3	2	1	0	2	0	0	1	1	0	3	17	3	5	4	4	5	3	4	4	2	34	4	4	5	5	3	2	2	2	3	2	2
40	41	1	42	1	1	1	0	1	1	3	1	5833.5	1	3	0	3	3	2	3	2	2	2	0	3	3	3	3	32	3	3	2	2	1	5	4	4	3	27	3	2	3	3	3	2	3	3	3	3	2
23	24	1	26	0	0	0	0	1	1	3	1	6250.25	1	3	3	3	3	3	1	3	3	3	2	3	3	3	3	39	2	2	1	2	3	2	2	2	4	20	2	1	1	2	2	1	2	2	3	1	2
20	30	10	34	0	0	0	0	1	1	6	1	11250.25	1	0	3	3	3	3	0	2	0	3	0	3	1	0	1	22	5	4	3	4	4	1	3	3	4	31	5	3	3	5	4	4	3	3	5	4	1
31	31	0	32	0	0	0	0	0	1	6	1	32500.5	1	3	3	3	3	3	1	3	0	3	3	3	3	3	3	37	4	3	2	3	3	1	1	5	4	26	4	3	4	4	3	1	3	3	2	1	2
45	45	0	46	1	1	1	0	1	1	3	0	17500.5	1	3	3	2	3	3	3	3	3	3	3	3	1	3	3	39	3	3	1	2	3	1	1	1	3	18	2	2	1	2	1	1	2	4	3	1	1
17	16	-1	19	0	0	0	1	0	0	3	1	1250	1	3	3	3	3	3	1	3	1	3	3	3	3	1	3	36	3	2	1	1	2	3	2	2	4	20	2	1	4	5	2	1	2	2	3	1	3
12	17	5	20	0	0	0	0	1	0	6	1	29733.55788	1	3	3	1	0	1	1	3	3	3	3	3	3	2	3	32	4	4	4	3	4	2	2	3	3	29	4	3	3	4	3	3	4	4	4	1	1
24	24	0	31	1	1	1	0	1	1	2	0	6250.25	1	3	3	3	3	3	1	3	3	3	3	3	3	3	3	40	2	1	1	1	1	1	1	1	1	10	3	1	3	3	2	1	4	3	4	3	2
39	41	2	49	1	1	1	0	1	1	8	1	41626.98103	0	3	0	3	3	3	3	3	3	3	3	3	3	3	0	36	3	2	2	2	3	2	3	4	4	25	4	2	5	4	1	1	3	3	2	2	3
13	15	2	19	1	1	1	0	0	1	3	1	4166.833333	0	1	3	1	3	3	3	3	3	3	0	3	3	1	3	33	4	4	4	4	4	4	4	3	5	36	4	4	5	5	3	3	3	3	4	4	2
11	10	-1	19	0	0	0	0	0	1	3	1	12500.5	1	1	0	1	3	3	1	2	3	0	0	3	0	0	1	18	4	3	4	2	3	2	4	3	1	26	3	4	4	5	3	1	1	3	3	4	3
6	6	0	25	1	1	1	0	0	0	2	0	6250.25	1	3	3	3	3	3	1	1	3	1	3	3	3	1	3	34	3	2	3	2	3	2	3	1	5	24	3	2	3	3	2	1	3	3	2	2	4
22	24	2	28	1	1	1	1	0	1	5	1	17500.5	0	3	0	3	3	3	3	3	3	3	3	3	3	3	3	39	3	1	1	1	3	1	1	1	3	15	1	1	5	5	1	1	1	1	1	3	3
21	21	0	25	0	0	0	0	0	1	6	1	17500.5	1	3	3	3	3	1	3	3	3	0	1	3	3	3	3	35	2	4	1	2	2	2	3	3	4	23	3	2	5	5	2	2	2	3	3	2	1
11	11	0	22	0	0	0	1	0	1	7	0	42500.5	1	3	2	2	2	2	2	3	2	3	1	2	3	3	3	33	4	2	2	2	2	4	3	2	4	25	4	3	3	2	4	4	2	2	4	2	3
20	21	1	22	0	3	0	0	1	1	6	0	18750.25	1	3	3	3	3	3	1	2	0	3	2	0	2	2	2	29	5	5	4	5	5	3	1	2	5	35	5	4	5	5	4	4	2	5	5	3	3
10	13	3	26	1	1	1	0	0	1	4	1	42500.5	1	3	3	1	3	3	1	0	2	3	1	0	3	1	3	27	2	2	4	3	2	2	4	2	1	22	4	5	4	5	2	1	4	4	5	4	1
16	16	0	21	1	1	1	0	1	1	6	1	1500.1	0	3	2	1	3	3	3	3	1	3	0	0	2	2	3	29	5	5	4	5	4	3	4	2	3	35	3	4	4	4	3	4	1	5	4	4	5
13	13	0	26	0	0	0	0	1	0	2	1	7500.166667	1	1	1	1	3	3	1	3	0	3	1	1	3	3	3	27	4	4	3	4	5	3	4	3	1	31	4	3	5	5	4	4	3	3	4	5	3
4	8	4	20	1	1	1	0	0	1	3	1	2083.416667	1	3	3	1	1	1	1	1	1	1	1	3	3	3	1	24	4	4	2	4	4	4	4	3	5	34	4	4	5	4	3	3	2	3	3	5	2
6	6	0	30	1	1	1	0	1	1	6	1	7500.5	1	0	0	1	1	1	1	3	0	1	0	1	3	1	1	14	5	5	4	5	5	4	5	5	2	40	5	4	5	5	4	4	3	4	4	4	4
16	22	6	26	0	0	0	0	1	1	7	1	9000.2	1	3	3	3	3	3	2	3	3	3	3	3	3	1	3	39	4	5	4	4	4	2	3	3	5	34	3	2	4	3	2	2	2	2	4	2	1
35	36	1	36	0	0	0	0	1	1	6	1	13571.57143	1	0	0	3	0	3	3	3	3	0	3	0	3	0	2	23	2	1	2	1	1	3	4	3	3	20	4	4	5	5	3	3	3	4	4	2	2
16	24	8	28	1	1	1	0	1	1	6	0	6250.25	1	3	0	1	1	3	1	3	1	3	0	1	3	3	3	26	4	5	3	4	3	4	4	4	5	36	4	5	3	4	3	2	2	4	3	3	4
63	63	0	68	0	0	0	0	1	1	7	0	6250.25	1	3	3	3	3	3	3	3	3	3	3	0	3	3	3	39	3	4	4	4	3	4	3	4	3	32	4	4	4	4	4	4	3	3	3	4	4
25	25	0	27	0	0	0	0	1	1	7	1	8750.25	1	3	3	0	3	3	0	2	3	3	2	3	3	3	3	34	3	1	1	1	3	4	3	3	5	24	3	2	4	5	1	2	2	3	3	1	1
14	16	2	31	1	1	1	0	1	1	7	1	29000.2	1	1	3	1	1	3	1	3	1	3	3	1	1	1	1	24	4	3	5	3	4	3	4	4	3	33	4	4	4	5	2	2	4	4	4	4	4
28	32	4	39	1	1	1	0	1	1	6	1	16250.25	1	3	3	3	3	3	3	3	3	3	3	1	3	3	3	40	1	2	1	1	2	3	2	3	1	16	3	2	3	4	1	2	1	2	1	1	2
13	16	3	19	0	0	0	0	0	0	2	0	6250.25	1	3	3	1	3	2	1	3	3	3	1	3	1	0	3	30	3	4	1	2	4	2	3	2	3	24	3	2	3	5	2	2	3	3	4	1	1
14	14	0	22	0	0	0	0	0	0	3	0	2500	1	1	3	1	3	3	1	3	1	3	3	3	3	3	3	34	2	4	1	3	3	2	2	3	2	22	2	2	4	3	2	1	2	2	3	1	1
13	17	4	20	0	0	0	0	0	1	4	0	9000.2	1	1	1	1	1	3	0	3	0	3	3	3	3	3	0	25	4	5	2	3	3	2	2	3	5	29	4	4	4	3	4	3	2	4	3	4	4
NA	NA	NA	36	0	0	0	1	1	1	6	1	27500.5	1	2	2	2	1	1	1	0	0	0	0	1	1	1	1	13	4	4	3	4	4	4	4	3	5	35	4	4	3	4	4	4	4	4	3	4	4
15	16	1	23	1	1	1	0	0	0	3	1	17500.16667	1	1	3	1	3	3	2	3	3	1	0	1	3	3	3	30	4	4	3	3	3	3	4	4	4	32	4	3	4	4	3	3	3	4	4	4	3
27	33	6	33	1	1	1	0	0	0	2	0	14166.83333	1	3	0	3	3	1	1	3	3	3	3	3	3	1	3	33	2	4	1	1	3	2	3	5	2	23	3	3	5	4	2	1	2	3	3	2	1
16	25	9	26	0	0	0	0	1	1	6	1	31250.25	1	3	3	3	3	3	0	3	1	1	3	3	1	3	3	33	3	3	1	2	4	2	1	1	5	22	1	2	5	3	1	1	2	2	2	1	1
30	30	0	31	0	0	0	0	1	0	6	1	7500.166667	0	3	2	3	3	3	3	0	3	3	3	3	3	3	3	38	2	5	2	2	3	2	4	1	4	25	3	3	5	5	2	1	3	4	3	4	4
11	2	-9	19	1	1	1	1	1	1	3	0	22500.16667	0	3	1	3	3	3	1	3	3	1	3	3	3	3	3	36	2	4	4	2	2	3	4	2	2	25	3	3	4	5	3	3	2	4	4	2	4
26	26	0	28	0	3	0	1	0	0	7	1	34689.15086	1	3	3	3	3	3	1	3	3	3	1	1	1	1	3	32	3	4	4	4	4	4	3	2	5	33	3	3	5	3	2	2	3	3	4	2	1
12	16	4	23	1	1	1	1	1	1	6	1	7500.166667	1	2	3	2	3	3	0	2	3	3	1	2	3	3	3	33	1	1	2	1	1	2	4	3	2	17	3	2	5	5	1	1	2	4	2	2	4
34	40	6	41	0	0	0	0	0	1	5	1	13000.2	1	3	3	3	3	3	0	3	0	3	3	3	3	3	3	36	3	5	2	3	3	2	3	3	5	29	3	3	3	4	3	4	2	3	3	4	3
21	21	0	28	1	1	1	0	1	1	6	1	2500.1	1	3	3	3	3	3	1	2	3	3	2	3	3	2	3	37	4	4	1	3	2	3	3	1	4	25	3	3	5	3	2	1	2	3	3	1	2
18	18	0	26	1	1	1	0	1	1	7	1	16250.25	1	3	3	3	3	3	1	3	3	3	1	3	3	3	3	38	4	5	1	4	1	3	4	3	5	30	5	5	5	5	4	4	3	3	4	4	4
50	50	0	59	0	0	0	0	0	1	6	0	12500.5	1	3	3	3	2	2	3	2	2	3	3	3	3	3	3	38	2	3	2	4	3	3	2	4	5	28	2	1	3	1	3	1	2	3	3	2	2
40	40	0	44	1	1	1	0	1	1	6	1	21000.2	1	3	3	0	1	1	0	3	2	3	3	3	3	3	3	31	2	5	4	4	1	3	2	4	4	29	3	2	5	2	2	3	4	3	3	4	2
[truncated: 39 more columns]
